# Supplementary material for: Prevalence and distribution of carbapenem‐resistant Enterobacterales in companion animals: A nationwide study in the United States using commercial laboratory data
Source: J Vet Intern Med. 2024 Aug 17;38(5):2642–53. doi: 10.1111/jvim.17171 (PMC11423476; doi:10.1111/jvim.17171)
Supplement: Supplementary file 2 — Supplementary Material 2. Breakdown of MIC interpretations from carbapenem‐tested Enterobacterales by infection site. [file JVIM-38-2642-s003.xlsx]

## Sheet: Sheet1
		Interpretation of MIC Value
		Susceptible		Intermediate		Resistant
	State	Obs.	(%)	Obs.	(%)	Obs.	(%)	n
	Alabama	2107	0.985501	27	0.0126286	4	0.00187091	2138
	Alaska	1203	0.996686	4	0.003314	0	0	1207
	Arizona	12832	0.990658	78	0.00602177	43	0.00331969	12953
	Arkansas	1189	0.980214	22	0.0181369	2	0.0016488	1213
	California	93277	0.990034	615	0.00652755	324	0.00343891	94216
	Colorado	9021	0.991319	61	0.0067033	18	0.00197802	9100
	Connecticut	8027	0.985029	59	0.00724015	63	0.00773101	8149
	Delaware	1353	0.992663	8	0.00586941	2	0.00146735	1363
	District of Columbia	2016	0.980068	18	0.00875061	23	0.0111813	2057
	Florida	29750	0.987322	233	0.00773264	149	0.00494491	30132
	Georgia	9236	0.984543	109	0.0116192	36	0.00383754	9381
	Hawaii	2217	0.984896	29	0.0128832	5	0.00222123	2251
	Idaho	1525	0.992838	10	0.00651042	1	0.000651042	1536
	Illinois	19689	0.990243	162	0.00814766	32	0.00160942	19883
	Indiana	8464	0.989247	73	0.00853202	19	0.00222066	8556
	Iowa	1675	0.989953	14	0.00827423	3	0.00177305	1692
	Kansas	1798	0.987912	18	0.00989011	4	0.0021978	1820
	Kentucky	2726	0.984116	38	0.0137184	6	0.00216607	2770
	Louisiana	4369	0.981357	60	0.0134771	23	0.00516622	4452
	Maine	3492	0.994872	14	0.0039886	4	0.0011396	3510
	Maryland	10987	0.987329	100	0.00898634	41	0.0036844	11128
	Massachusetts	17411	0.989093	109	0.00619213	83	0.00471511	17603
	Michigan	12692	0.992726	76	0.00594447	17	0.00132968	12785
	Minnesota	12439	0.995439	43	0.0034411	14	0.00112036	12496
	Mississippi	962	0.988695	8	0.00822199	3	0.00308325	973
	Missouri	4449	0.9856	49	0.0108551	16	0.00354453	4514
	Montana	855	0.991879	6	0.00696056	1	0.00116009	862
	Nebraska	1150	0.980392	17	0.0144928	6	0.00511509	1173
	Nevada	3425	0.99103	17	0.00491898	14	0.00405093	3456
	New Hampshire	3009	0.992087	15	0.0049456	9	0.00296736	3033
	New Jersey	9953	0.980784	91	0.00896728	104	0.0102483	10148
	New Mexico	1020	0.98646	10	0.00967118	4	0.00386847	1034
	New York	26951	0.983613	142	0.00518248	307	0.0112044	27400
	North Carolina	13907	0.984985	168	0.0118989	44	0.00311637	14119
	North Dakota	401	0.987685	2	0.00492611	3	0.00738916	406
	Ohio	22424	0.988407	213	0.00938864	50	0.00220391	22687
	Oklahoma	2002	0.983784	26	0.0127764	7	0.0034398	2035
	Oregon	9168	0.991886	49	0.00530131	26	0.00281294	9243
	Pennsylvania	16791	0.988869	141	0.00830389	48	0.00282686	16980
	Rhode Island	1128	0.988607	9	0.00788782	4	0.0035057	1141
	South Carolina	5482	0.984555	65	0.0116739	21	0.00377155	5568
	South Dakota	574	0.99308	4	0.00692042	0	0	578
	Tennessee	3979	0.985633	40	0.00990835	18	0.00445876	4037
	Texas	21903	0.982947	274	0.0122964	106	0.00475699	22283
	Utah	1418	0.991608	8	0.00559441	4	0.0027972	1430
	Vermont	1668	0.993448	9	0.00536033	2	0.00119119	1679
	Virginia	14241	0.987929	138	0.00957336	36	0.0024974	14415
	Washington	17009	0.994213	67	0.0039163	32	0.00187047	17108
	West Virginia	1241	0.987271	13	0.0103421	3	0.00238663	1257
	Wisconsin	16384	0.993451	80	0.00485084	28	0.00169779	16492
	Wyoming	309	0.996774	1	0.00322581	0	0	310
