# Supplementary material for: Prevalence and distribution of carbapenem‐resistant Enterobacterales in companion animals: A nationwide study in the United States using commercial laboratory data
Source: J Vet Intern Med. 2024 Aug 17;38(5):2642–53. doi: 10.1111/jvim.17171 (PMC11423476; doi:10.1111/jvim.17171)
Supplement: Supplementary file 3 — Supplementary Material 3. Breakdown of observed nonsusceptible Enterobacterales by genus between 2019 and 2022. [file JVIM-38-2642-s001.xlsx]

## Sheet: Sheet1
		Interpretation of MIC Value
		Susceptible		Intermediate		Resistant
	Site	Obs.	(%)	Obs.	(%)	Obs.	(%)	n
	Biopsy	359	0.983562	2	0.00547945	4	0.0109589	365
	Ear	26317	0.988024	210	0.00788407	109	0.00409221	26636
	Eye	1256	0.980484	15	0.0117096	10	0.0078064	1281
	Gastrointestinal	10723	0.992411	48	0.00444239	34	0.00314669	10805
	Growth	692	0.985755	7	0.00997151	3	0.0042735	702
	Musculoskeletal	873	0.97433	15	0.0167411	8	0.00892857	896
	Muzzle	5416	0.983476	55	0.00998729	36	0.00653714	5507
	Other	14115	0.983007	116	0.00807856	128	0.00891427	14359
	Procedural †	2909	0.976502	37	0.0124203	33	0.0110775	2979
	Reproductive	11297	0.987932	105	0.00918233	33	0.00288588	11435
	Respiratory	3918	0.977545	42	0.010479	48	0.011976	4008
	SSTI	64119	0.981584	814	0.0124613	389	0.00595512	65322
	Systemic††	4763	0.985924	23	0.00476092	45	0.00931484	4831
	Unknown	1449	0.983707	16	0.0108622	8	0.00543109	1473
	Urinary	323755	0.9906	2146	0.00656616	926	0.0028333	326827
	† Procedural infections were defined as originating at the site of incision or implant.
	†† Systemic infections were defined as originating from the spine, circulatory system, lymphatic system, or abdominal and thoracic cavities.
